# Supplementary material for: Evaluating historical changes in a mussel bed community in northern California
Source: Sci Rep. 2025 Jan 14;15:1930. doi: 10.1038/s41598-025-86105-9 (PMC11733294; doi:10.1038/s41598-025-86105-9)
Supplement: Supplementary file 1 — Supplementary Material 1 [file 41598_2025_86105_MOESM1_ESM.xlsx]

## Sheet: Appendix S1
Species	Phylum	Class	Family	Plot 1	Plot 2	Plot 3	F&H Subsample	F&H Total	2019 Total	Comments
Oligochaeta	Annelida	Clitellata	n/a	0	22	6	40	160	188
Phyllocomus hiltoni	Annelida	Polychaeta	Ampharetidae	0	0	1	0	0	1
Notomastus sp.	Annelida	Polychaeta	Capitellidae	7	0	11	0	0	18
Pherusa andersonorum	Annelida	Polychaeta	Flabelligeridae	0	0	0	1	1	1
Hemipodia simplex	Annelida	Polychaeta	Glyceridae	1	0	0	1	1	2
Lumbrineridae	Annelida	Polychaeta	Lumbrineridae	0	0	0	0	1	1
Nereididae	Annelida	Polychaeta	Nereididae	7	8	122	5	12	149	This category includes Nereis vexillosa and Perinereis monterea, among other Nereididae.
Arabella iricolor	Annelida	Polychaeta	Oenonidae	49	1	51	20	29	130
Oenonidae	Annelida	Polychaeta	Oenonidae	0	0	1	1	4	5	This category likely includes Arabella semimaculata, as well as other Oenonidae, but does not include Arabella iricolor.
Orbiniidae	Annelida	Polychaeta	Orbiniidae	127	1	119	2	2	249	This category includes possibly Naineris dendritica, among other Orbiniidae.
Eulalia quadrioculata	Annelida	Polychaeta	Phyllodocidae	6	0	2	0	0	8
Halosydna brevisetosa	Annelida	Polychaeta	Polynoidae	0	0	1	0	0	1
Polynoidae	Annelida	Polychaeta	Polynoidae	0	2	0	0	0	2
Phragmatopoma californica	Annelida	Polychaeta	Sabellariidae	59	15	98	7	33	205
Sabellaria sp.	Annelida	Polychaeta	Sabellariidae	0	0	1	0	0	1
Sabellidae	Annelida	Polychaeta	Sabellidae	0	0	2	0	0	2
Pholoinae genus A species B Harris	Annelida	Polychaeta	Sigalionidae	0	6	0	0	0	6
Syllidae	Annelida	Polychaeta	Syllidae	0	0	24	0	0	24
Syllis adamantea	Annelida	Polychaeta	Syllidae	3	33	0	15	53	89
Syllis elongata Complex	Annelida	Polychaeta	Syllidae	4	0	18	2	3	25
Syllis pigmentata/provisional sp. nov.?	Annelida	Polychaeta	Syllidae	37	48	30	61	140	255
Polycirrus sp.	Annelida	Polychaeta	Terebellidae	3	2	7	2	3	15
Neomolgus littoralis	Arthropoda	Arachnida	Bdellidae	0	5	7	21	28	40
Insect larva	Arthropoda	Hexapoda	n/a	0	7	2	6	38	47
Staphylinidae sp.	Arthropoda	Hexapoda	Staphylinidae	0	1	0	5	8	9
Cirolana harfordi	Arthropoda	Malacostraca	Cirolanidae	8	1	2008	36	111	2128
Pentidotea wosnesenskii	Arthropoda	Malacostraca	Idoteidae	0	0	2	0	0	2
Apohyale anceps	Arthropoda	Malacostraca	Hyalidae	11	10	211	6	123	355
Ptilohyale littoralis	Arthropoda	Malacostraca	Hyalidae	1	6	0	13	23	30
Jassa sp.	Arthropoda	Malacostraca	Ischyroceridae	1	1	0	1	1	3
Elasmopus rapax	Arthropoda	Malacostraca	Maeridae	0	0	64	0	0	64
Paramoera sp.	Arthropoda	Malacostraca	Pontogeneiidae	0	0	0	1	1	1
Munna chromatocephala	Arthropoda	Malacostraca	Munnidae	5	36	0	9	28	69
Pagurus sp.	Arthropoda	Malacostraca	Paguridae	0	0	2	0	0	2
Fabia subquadrata	Arthropoda	Malacostraca	Pinnotheridae	0.562	0	0.855	0	0	1.417	Medium and large mussels were checked for pea crabs. Number is scaled to reflect the number found per 100 mussels.
Pachygrapsus crassipes	Arthropoda	Malacostraca	Grapsidae	8	5	1	15	44	58
Pachycheles rudis	Arthropoda	Malacostraca	Porcellanidae	0	0	47	0	0	47
Petrolisthes cinctipes	Arthropoda	Malacostraca	Porcellanidae	120	15	455	125	220	810
Pancolus californiensis	Arthropoda	Malacostraca	Tanaididae	0	0	0	0	1	1
Hemigrapsus oregonensis	Arthropoda	Malacostraca	Varunidae	3	2	0	1	5	10
Anoplodactylus viridintestinalis	Arthropoda	Pycnogonida	Phoxichilidiidae	1	1	1	1	2	5
Pycnogonum stearnsi	Arthropoda	Pycnogonida	Pycnogonidae	0	3	2	0	0	5
Barnacles-Balanus & Chthamalus (on rock)	Arthropoda	Thecostraca	n/a	564.17	750	142.5	800	2800	4256.67	This category is a total estimate of the number of Balanus glandula and Chthamalus dalli left on the rock after removing all organisms.
Balanus glandula	Arthropoda	Thecostraca	Balanidae	633.405	536.381	254.642	78.322	1579.22	3003.65	This category is only for the number of B. glandula on mussels. Number is estimated from barnacle counts on a subsample of mussels (additional details: Appendix S2: Section S1).
Semibalanus cariosus	Arthropoda	Thecostraca	Balanidae	0	1	0	0	1	2	S. cariosus in Plot 2 was on a mussel shell. S. cariosus in F&H Total was on underlying rock.
Chthamalus dalli	Arthropoda	Thecostraca	Chthamalidae	9671.35	14132	13936.5	2704.89	13560.4	51300.2	This category is only for the number of C. dalli on mussels. Number is estimated from barnacle counts on a subsample of mussels (additional details: Appendix S2: Section S1).
Pollicipes polymerus	Arthropoda	Thecostraca	Pollicipedidae	60	466	384	49	96	1006
Filicrisia franciscana	Bryozoa	Crisiidae	Crisiidae	0	1	0	0	0	1
Calcified bryozoan	Bryozoa	n/a	n/a	0	0	1	0	0	1
Ctenostone bryozoan	Bryozoa	n/a	n/a	0	0	3	0	0	3
Anthopleura elegantissima	Cnidaria	Anthozoa	Actiniidae	15	16	8	7	9	48
Aglaophenia spp.	Cnidaria	Hydrozoa	Aglaopheniidae	0	8	1	0	4	13
Abietinaria filicula	Cnidaria	Hydrozoa	Sertulariidae	0	1	1	0	0	2
Amphisbetia furcata	Cnidaria	Hydrozoa	Sertulariidae	0	5	3	0	0	8
Hiatella arctica	Mollusca	Bivalvia	Hiatellidae	0	0	37	0	0	37
Lasaea subviridis	Mollusca	Bivalvia	Lasaeidae	189	320	13	14456	46867	47389	Estimated by subsampling when numbers per plot were >500.
Adula californiensis	Mollusca	Bivalvia	Mytilidae	4	47	18	1	10	79
Modiolus carpenteri	Mollusca	Bivalvia	Mytilidae	2	2	2	1	2	8
Mytilus californianus	Mollusca	Bivalvia	Mytilidae	5567	4204	2852	4955	14220	26843
Leukoma staminea	Mollusca	Bivalvia	Venerinae	0	0	0	0	1	1
Barleeia haliotiphila	Mollusca	Gastropoda	Barleeiidae	4	7	557	5	15	583
Amphissa versicolor	Mollusca	Gastropoda	Columbellidae	0	0	2	0	0	2
Lacuna marmorata	Mollusca	Gastropoda	Littorinidae	1	1	0	1	2	4
Littorina plena	Mollusca	Gastropoda	Littorinidae	3	13	8	0	16	40
Lottia digitalis	Mollusca	Gastropoda	Lottiidae	4	102	4	11	66	176
Lottia limatula	Mollusca	Gastropoda	Lottiidae	0	3	0	0	1	4
Lottia paradigitalis	Mollusca	Gastropoda	Lottiidae	0	0	0	1	1	1
Lottia pelta	Mollusca	Gastropoda	Lottiidae	143	315	562	50	204	1224
Lottia scabra	Mollusca	Gastropoda	Lottiidae	2	3	0	9	35	40
Lottia sp.	Mollusca	Gastropoda	Lottiidae	0	4	19	2	33	56
Nucella canaliculata	Mollusca	Gastropoda	Muricidae	3	15	80	2	4	102
Nucella ostrina	Mollusca	Gastropoda	Muricidae	33	18	160	8	30	241
Odostomia tenuisculpta	Mollusca	Gastropoda	Pyramidellidae	2	2	37	0	0	41
Runcina macfarlandi	Mollusca	Gastropoda	Runcinidae	0	0	0	0	2	2
Tegula funebralis	Mollusca	Gastropoda	Tegulidae	399	67	360	174	627	1453
Mopalia lionota	Mollusca	Polyplacophora	Mopaliidae	1	0	0	1	1	2	Doug Eernisse & Anthony Draeger, personal communication. Tentative species ID and sequence data would be needed to confirm.
Mopalia muscosa	Mollusca	Polyplacophora	Mopaliidae	0	0	8	0	0	8
Mopalia sp. 1	Mollusca	Polyplacophora	Mopaliidae	1	1	1	1	1	4	Species ID uncertain. Sequence data would be needed to determine if M. muscosa or M. lionota.
Cyanoplax dentiens	Mollusca	Polyplacophora	Tonicellidae	1	3	0	5	77	81
Nuttallina californica	Mollusca	Polyplacophora	Tonicellidae	0	1	0	0	1	2
Nematodes/roundworms	Nematoda	n/a	n/a	0	12	4	12	21	37
Amphiporus "imparispinosus" complex	Nemertea	Hoplonemertea	Amphiporidae	2	10	18	30	56	86
Emplectonema viride	Nemertea	Hoplonemertea	Emplectonematidae	1	61	16	5	8	86
Maculaura cerebrosa	Nemertea	Hoplonemertea	Lineidae	2	0	3	0	1	6
Paranemertes “peregrina” complex	Nemertea	Hoplonemertea	Neesiidae	8	1	2	13	27	38
"Tetrastemma" bilineatum	Nemertea	Hoplonemertea	Tetrastemmatidae	0	0	28	0	0	28
Hylocelis californica	Platyhelminthes	Turbellaria	Cryptocelidae	0	1	0	1	3	4
Notocomplana acticola	Platyhelminthes	Turbellaria	Notocomplanidae	56	29	21	105	265	371
Haliclona (Haliclona) sp.	Porifera	Demospongia	Chalinidae	1	72	26	1	26	125
Phascolosoma agassizii	Sipuncula	Phascolosomatidea	Phascolosomatidae	76	17	148	44	63	304
